# Supplementary material for: Understanding dosage effects of traditional Chinese medicine using network analysis
Source: Front Pharmacol. 2025 May 8;16:1534129. doi: 10.3389/fphar.2025.1534129 (PMC12095143; doi:10.3389/fphar.2025.1534129)
Supplement: Supplementary file 1 [file Table2.xlsx]

## Sheet: Sheet1
Prescription	Reference	Dynasty	Indicators for defference in input				Indicators for difference in output		Components Counts	Total dosage
			DeSD	Compound_DeSD	Dedis	Compound_Dedis	DeDT	DePy
加味甘桔汤	《痘麻绀珠》。	Qing	5.21	0.741718	2	2	0	0	2	14.76
痘疔散	方出《本草纲目》卷九引《痘疹证治》，名见《景岳全书》卷六十三。	Ming	5.22	1.73948	2	8.24621	0	0	2	14.76
二圣散	《赤水玄珠》卷二十八。	Yuan	2.8284	0.942809	0.5	2.06155	0	0	2	20
独胜散	《幼幼新书》卷十八引茅先生方。	Song	13.859	9.65481	49	162.515	0.5556	0.4002	2	20.4
天黄散	《古今医鉴》卷十四。	Ming	20.87	10.4369	4	10.583	0	0	2	44.28
六一汤	《痘学真传》卷七。	Qing	13.0461	3.76609	5	23.9792	0	0	2	25.83
茱连散	《痘疹世医心法》卷十一。	Ming	7.8277	6.18048	1.5	8.52936	0.5484	0.566	2	25.83
牛蒡甘草汤	《痘治理辨》卷下。	Ming	23.48	10.0497	9	29.8496	0.68888	0.745681	2	40.59
化毒汤	《圣济总录》卷二十八。	Song	28	11.9834	99	328.346	0.2857	0.648	2	40.4
冲和散	《圣济总录》卷一六九。功效:退热解躁。	Song	2.0785	0.353009	9	9	0.5757	0.618	3	4.8
立效散	《同寿录》卷三。	Qing	1.74	1.68713	9.21954	35.1283	0.3243	0.281	3	5.166
黄耆汤	《兰室秘藏》卷下。功效:内固外护，扶阳助气。	Yuan	3.05505	2.21136	3.16228	6.0208	0.122	0.2044	3	14
甘桔汤	《幼科类萃》卷二十五。	Ming	14.913	5.87229	4.272	13.6565	0.0286	0.0489	3	62.73
人参甘桔汤	《活幼心书》卷下。	Yuan	14.42	4.54591	2.4267	6.37704	0.0286	0.0489	3	72
回生散	《万氏家抄方》卷六。	Ming	11.86	10.8924	1.52069	9.43398	0.0698	0.1813	3	70.11
黄耆汤	《种痘新书》卷十二。	Qing	0.9225	1.0807	1.73205	10.3923	0.0286	0.0448	4	12.915
保元汤	《外科正宗》卷四。功效:助脾健胃。	Ming	1.2915	1.64059	4.04145	30.2765	0.025641	0.06756	4	12.177
三乙承气汤	《痘疹心法》卷二十二。	Ming	0.9225	1.30556	1.73205	16.4317	0	0	4	12.915
葛根升麻加芍药汤	《医学正传》卷八。	Ming	1.845	1.41463	1	5.09902	0	0	4	11.808
利痰散子	《慈幼新书》卷九。	Ming	8.1348	4.73091	9.01998	37.7285	0.0303	0.0724	4	25.092
卷舒散	《引痘略》。	Qing	17.18	11.8138	54.5642	121.207	0.5556	0.6165	4	57.195
谷精草散	《片玉心书》卷五。	Ming	12.19	10.6703	2.4267	5.86894	0.129	0.1266	4	77.49
参归芍药汤	《四圣悬枢》卷三。	Qing	3.01	3.45138	2.44949	30.3974	0.0286	0.0204	4	29.52
参甘苓夏汤	《医学金针》卷八。功效:扶阳降逆，调营卫。	Qing	1.845	3.37504	0.866025	9.56556	0.0488	0.2444	4	40.59
紫草化毒汤	《痘疹金镜录》卷四。	Ming	34.3685	22.5948	43.382	258.513	0.1515	0.1936	4	114.39
四苓散	《丹溪心法》卷二。功效:健脾止泻，利水除湿，利小便。	Yuan	20	8.87954	0.666667	1.20185	0	0	4	280
黄耆建中汤	《证治要诀类方》卷一。	Ming	2.6429	2.12812	4.37721	22.3007	0.15	0.3304	5	22.878
消毒散	《仙拈集》卷三。功效:快透消毒。	Qing	5.44	3.12599	7.14143	27	0.1053	0.216	5	25.83
参耆桂麻汤	《四圣悬枢》卷三。	Qing	1.65	2.16603	1	11.4455	0	0	5	22.14
加味解毒散	《保婴撮要》卷十八。	Ming	6.44	4.31246	10	39.0513	0.1176	0.1624	5	38.745
苓桂参甘黄耆汤	《四圣悬枢》卷三。	Qing	4.04	3.53472	2.82843	17.4356	0.075	0.1864	5	33.21
五味子汤	《活人书》卷十七。	Song	8.7654	9.5389	49	461.375	0.1111	0.1296	5	21.6
豆蔻丸	《普济方》卷四○三。	Qing	6.17	8.86144	4.89898	41.9762	0.0323	0.1116	5	47.97
五福饮	《景岳全书》卷五十一。	Ming	3.5966	4.52337	3.5	40.1653	0.0588	0.1163	5	42.435
柴胡散	《良朋汇集》卷五。	Qing	5.2184	6.1017	2.64575	16.386	0	0	5	73.8
当归丸	《痘疹心法》卷二十三。	Ming	5.7462	7.1215	4.74342	53.668	0.0571	0.0969	5	47.97
五物煎	《景岳全书》卷五十一。	Ming	8.5	10.1479	7.07107	83.7974	0.0333	0.0592	5	62.73
麦门冬饮	《寿世保元》卷八。	Ming	0.36	0.58761	1	12.0093	0.0286	0.0384	6	8.487
玄参升麻汤	《痘疹传心录》卷十九。	Ming	0.8654	1.1949	3.34996	20.2649	0.027	0.0388	6	14.391
手捻散	《回春》卷七。	Qing	0.75	1.53323	2.08806	12.482	0.0476	0.0532	6	19.557
六味稀痘饮	《赤水玄珠》卷二十七。	Ming	0.9456	1.70114	2.63059	16.1938	0	0	6	21.771
加味保元汤	《回春》卷七。	Qing	2.61	2.6542	5.83095	31.209	0.0513	0.1534	6	33.21
当归活血汤	《医方考》卷六。功效:活血凉血。	Ming	0.75	2.30525	0.5	11.3578	0.0303	0.0606	6	23.985
小和中饮	《景岳全书》卷五十一。	Ming	2.02	2.64753	5.47723	35.8329	0.0286	0.0238	6	33.21
消毒饮	《医便》卷四。	Ming	4.76	4.83246	20.3101	120.857	0	0	6	30.258
天麻散	《普济方》卷三八二。	Ming	8.08	5.26802	6.9282	23.8118	0.0294	0.0833	6	66.42
祛阴救痘丹	《辨证录》卷十四。	Qing	4.6113	5.31101	15.9339	151.314	0.0588	0.1356	6	41.697
六味回阳饮	《活幼心法》卷末。功效:大补元阳。	Ming	4.0422	3.69	3.4641	35.9722	0	0	6	44.28
人参麦门冬散	《小儿痘疹方论》	Song	8.16	8.1068	1	7.68115	0.0303	0.0831	6	140
黄连杏仁汤	《婴童百问》卷十。	Ming	7.5322	12.4028	1	12.2475	0	0	6	129.15
白薇散	《异授眼科》。	Qing	15.73	19.5028	1.55158	9.68517	0	0	6	291.51
逍遥散	《局方》卷九。功效:疏肝解郁，养血健脾，调荣益卫，止嗽消痰，降火滋阴。	Song	8.16	18.0803	2.23607	24.1247	0.027	0.0335	6	220
菊花散	《普济方》卷七十四。	Ming	22.6	20.3365	6.7082	54.8999	0	0	6	387.45
利咽解毒汤	《痘疹传心录》卷十九。	Ming	1.3034	1.1672	2.67582	9.81631	0.4	0.4952	7	22.878
如圣饮	《痘疹金镜录》卷四。	Ming	2.83777	1.32492	3.7362	9.93345	0.05405	0.1354	7	35.793
七真汤	《冯氏锦囊，痘疹》卷十四。	Qing	1.55	1.77686	4.73756	46.9018	0	0	7	17.343
养痘汤	《辨证录》卷十四。功效:补血，解毒。	Qing	2.3614	3.83051	10.7587	143.128	0.0857	0.1392	7	19.557
解毒防风汤	《痘麻绀珠》卷十七。	Qing	5.5788	6.97567	4	36.9865	0	0	7	40.59
龙胆草汤	《痘科类编》卷三。	Ming	0.48	0.443786	5.47723	32.3419	0.05	0.0922	8	7.38
加味四苓散	《种痘新书》卷四。功效:分清浊，利阴阳。	Qing	0.74	1.17162	3.84419	21.8886	0.0667	0.0694	8	19.557
结靥散	《疡医大全》卷三十三。	Qing	1.0237	1.2959	5.22015	50.1548	0.0244	0.0369	8	13.653
参归汤	《万氏家抄方》卷六。	Ming	0.69	1.76419	3.26599	46.0398	0.0833	0.176	8	17.712
快斑汤	《痘疹心法》卷二十二。功效:托里解毒。	Ming	1.42	2.11415	7.10633	84.3831	0	0	8	16.236
凉血解毒汤	《痘科金镜赋》卷六。	Qing	1.28	2.2495	4.29389	41.6083	0.0625	0.117	8	26.937
茯苓桂枝参甘耆附麻黄汤	《医学金针》卷八。	Qing	3.27	4.94513	4.24264	36.0416	0	0	8	66.42
四加丸	《种痘新书》卷三。功效:分阴阳，利水道，清内热，解大小肠之郁火。	Qing	7.83	11.7695	3.19722	19.5704	0.0645	0.1282	8	169.74
解毒饮	《痘科辨要》引汪氏方。	Qing	0.12	0.417364	2.82843	10.2591	0	0	9	6.273
龙胆草散	《种痘新书》卷十二。	Qing	0.37	0.507694	1.73205	13.2665	0.0256	0.1246	9	8.856
升芍汤	《嵩崖尊生》卷十五。	Qing	0.88	1.55918	14.6629	111.888	0.0278	0.2059	9	17.712
清地退火汤	《赤水玄珠》卷二十八。	Yuan	1.14891	1.73443	8.09321	58.4145	0.02941	0.21103	9	24
托里散	《陈氏小儿痘疹方论》。功效:消肿溃脓。	Song	1.7321	4.21021	6.48074	67.7495	0.0541	0.0576	9	54
九味异功煎	《景岳全书》卷五十一。	Ming	3.1956	6.28655	3.87298	52.9339	0.0556	0.1868	9	66.42
兔儿丸	《异授眼科》。	Qing	19.1837	16.8562	5.99073	39.2641	0.0294	0.1827	9	214.02
参苓膏	《古今医鉴》卷十三。	Qing	9.95	20.6821	5.12076	47.2523	0.0294	0.0568	9	247.23
消疳退翳猪肝散	《仙拈集》卷三。	Qing	1.695	2.26132	4.69042	20.2978	0.0909	0.0918	10	40.59
十味羌活散	《景岳全书》卷六十三。功效:和解疏利。	Ming	1.13	2.66833	4.71404	54.9191	0	0	10	23.616
八珍加木通牛蒡子汤	《医林纂要》卷九。功效:补中利水。	Ming	0.31	2.18546	0.353553	17.5571	0	0	10	30.996
羌活当归汤	《赤水玄珠》卷二十八。	Ming	0.79	3.49546	1.56492	34.6828	0	0	10	36.162
护痘万全汤	《辨证录》卷十四。功效:补气补血。	Qing	2.41	4.06529	9.02466	106.853	0.0857	0.2545	10	32.841
全痘汤	《辨证录》卷十四。	Qing	3.91	6.85822	18	197.76	0.0857	0.1439	10	61.992
会厌逐瘀汤	《医林改错》卷下。	Qing	5.45	6.84104	7.2111	54.5436	0.0476	0.1202	10	103.32
升天散	《种痘新书》卷六。	Qing	0.59	1.70479	2.62467	43.7912	0.0294	0.1195	11	19.557
清表解毒汤	《种痘新书》卷八。	Qing	0.78	1.76764	4.33333	44.0719	0.025	0.0757	11	25.83
托里消毒汤	《嵩崖尊生》卷十五。	Qing	1.1711	1.84231	2.58457	23.6736	0.1111	0.2936	11	30.258
托里消毒散	《陈氏小儿痘疹方论》。功效:消肿，溃脓，生肌。	Song	0.72	3.51239	2.91204	53.6869	0.0286	0.0238	12	42.4
实浆散	《种痘新书》卷三。功效:补气血，健脾胃，固表安里。	Qing	11.4	22.9734	5.82142	58.8652	0.0667	0.1146	12	313.65
异功散	《种痘新书》卷三。	Qing	9.76	23.9736	4.91031	65.1929	0.027	0.0444	12	284.13
加减升麻汤	《种痘新书》卷四。	Qing	7.05704	11.2136	27.4854	271.225	0.0571	0.0604	13	79.704
清肺饮	《活幼心书》卷下。	Yuan	15.19	36.9398	4.69042	59.925	0	0	13	540
五积散	《痘疹心法》卷二十三。	Ming	0.86	1.57307	7.2188	61.7642	0	0	14	17.1585
黄芩荆芥汤	《良朋汇集》卷四。	Qing	1.845	2.59476	5.50568	50.151	0.0256	0.0447	15	38.745
消平散	《种痘新书》卷三。功效:消积，法风，豁痰，宽胸，快气。	Qing	7.2291	18.3523	6.0208	62.8053	0.0303	0.08	15	247.23
地黄丸	《痘学真传》卷七引海藏方。	Qing	1.03	3.17648	4.7244	53.8747	0	0	16	60.516
人参羌活汤	《种痘新书》卷十二。	Qing	0.677235	1.84893	4.55826	50.3311	0	0	19	39.114

## Sheet: Sheet2
pathway
0
0
0
0
0
0
0
0
0
0
0
0
0
0
0
0
0
0
0
0
0
0
0
0
0
0
0
0
0.0204
0.0238
0.0238
0.0335
0.0369
0.0384
0.0388
0.0444
0.0447
0.0448
0.0489
0.0489
0.0532
0.0568
0.0576
0.0592
0.0604
0.0606
0.06756
0.0694
0.0724
0.0757
0.08
0.0831
0.0833
0.0918
0.0922
0.0969
0.1116
0.1146
0.1163
0.117
0.1195
0.1202
0.1246
0.1266
0.1282
0.1296
0.1354
0.1356
0.1392
0.1439
0.1534
0.1624
0.176
0.1813
0.1827
0.1864
0.1868
0.1936
0.2044
0.2059
0.21103
0.216
0.2444
0.2545
0.281
0.2936
0.3304
0.4002
0.4952
0.566
0.6165
0.618
0.648
0.745681
