# Supplementary material for: Understanding dosage effects of traditional Chinese medicine using network analysis
Source: Front Pharmacol. 2025 May 8;16:1534129. doi: 10.3389/fphar.2025.1534129 (PMC12095143; doi:10.3389/fphar.2025.1534129)
Supplement: Supplementary file 2 [file Table1.xlsx]

## Sheet: Sheet1
Chinese Pinyin Name	Chinese name	Chinese Reference	Herb Composition in Chinese	Function	Clinical Manifestations
BA ZHEN JIA MU TONG NIU BANG ZI TANG	八珍加木通牛蒡子汤	《医林纂要》卷九。功效:补中利水。	人参8分，白术1钱，茯苓8分，甘草（炙）8分，当归1钱，熟地黄8分，川芎8分，白芍8分，木通8分，牛蒡子8分。	痘疮至11-12日，贯浆已满，热毒解散，收靥时而痘数日不焦者。[Acne to 11-12 days, through the plasma has been full, heat toxin dissolved, the dimple and sometimes acne for a few days not coke.(Machine translation.)]	痘疮顶陷，根窠虽红而皮软薄，血有余而气不足。[Acne top depression, although the root nest red and soft thin skin, blood surplus and gas shortage.(Machine translation.)]
BAI WEI SAN	白薇散	《异授眼科》。	白薇2两，生地1两，白蒺藜1两5钱，防风1两5钱，石榴皮9钱，羌活1两。	目睛出痘，眼下皮漏脓。[The eyes have acne, and the skin under the eyes leaks pus.(Machine translation.)]	小儿痘疹初热，热着于中，水道不分，而致热泻，小便赤而不利，其粪或黄或赤或黑，其气甚臭，泄时有声，直射而远。[Children's pox and rash are hot at the beginning, and the heat is in the middle, and the water channels are not divided, resulting in heat diarrhea. The urine is red and disadvantageous. Its feces are yellow, red or black, and its gas is very smelly. When it is discharged, it has sound, and it is direct and far away.(Machine translation.)]
BAO YUAN TANG	保元汤	《外科正宗》卷四。功效:助脾健胃。	人参1钱，黄耆1钱，白术1钱，甘草3分。	痘痈出脓之后，脾胃虚弱，脓清不敛者。气血虚弱，痘痈留经络中，发无定处肿不红。[Acne carbuncle pus, spleen and stomach weakness, purulent clear not convergence. Qi and blood weakness, acne carbuncle stay in the meridians, hair no fixed place, swelling is not red.(Machine translation.)]	小儿痘疹之后，目内有翳者。[After infantile pox and rash, there is pannus in the eyes.(Machine translation.)]
CAN GAN LING XIA TANG	参甘苓夏汤	《医学金针》卷八。功效:扶阳降逆，调营卫。	人参3钱，茯苓3钱，半夏3钱，甘草2钱。	痘抱鼻环唇者。[Those with acne around the nose and lips.(Machine translation.)]	痘疮结痂后虚烦者。[Acne scab after the virtual trouble.(Machine translation.)]
CAN GUI SHAO YAO TANG	参归芍药汤	《四圣悬枢》卷三。	人参1钱，甘草2钱，当归3钱，芍药（醋炒）2钱。	小儿痘疮根散者。[Children acne root powder.(Machine translation.)]	心胃内热，惊悸。胎毒及痘后头面生疮，眼目肿痛，或口舌生疮，口干作渴，大便坚实。[Heart and stomach heat, palpitation. After birth poison and pox, head sores, eye swelling and pain, or tongue sores, dry mouth for thirst, solid stool.(Machine translation.)]
CAN GUI TANG	参归汤	《万氏家抄方》卷六。	当归7分，人参7分，黄耆7分，白术7分，甘草3分，川芎7分，陈皮3分，茯苓7分。	痘疮气血俱虚4-5日稠密，根窠不红，顶陷者。[Acne Qi and blood deficiency, 4-5 days dense, root nest is not red, top sink.(Machine translation.)]	小儿痘后，毒攻眼生云翳，不红不肿者。[After infantile pox, the poison attacks the eyes and causes cloudiness.(Machine translation.)]
CAN LING GAO	参苓膏	《古今医鉴》卷十三。	人参1两，白术1两，茯苓1两，白豆蔻7钱，山药1两，木香5钱，砂仁5钱，肉豆蔻7钱，甘草（炙）3钱。	大人、小儿脾胃虚冷，呕吐泄泻，及痘疹泄泻。[Adults, children spleen and stomach deficiency cold, vomiting and diarrhea, and pox rash diarrhea.(Machine translation.)]	痘疹初出，风烦不宁。[Acne rash, wind restless.(Machine translation.)]
CAN QI GUI MA TANG	参耆桂麻汤	《四圣悬枢》卷三。	人参2钱，甘草1钱，黄耆1钱，桂枝1钱，升麻1钱。	痘顶平者。[The top of the pox is even.(Machine translation.)]	痘疮热泻，小便短赤而粪黄臭，粪远射而有声音者。 加减： 弱者，加肉桂；肚痛而积泻者，兼消平散。[Acne heat diarrhea, urine short red and fecal yellow odor, fecal long shot and sound. Add and subtract: the weak, add cinnamon; Abdominal pain and diarrhea, and Xiao Ping San.(Machine translation.)]
CHAI HU SAN	柴胡散	《良朋汇集》卷五。	柴胡3钱，黄芩5钱，赤芍药5钱，黄柏5钱，甘草2钱。	小儿斑痘眼疾。[Children with macular eye disease.(Machine translation.)]	痘11-12日，半收半敛之际。[On the 11th to 12th day of pox, it was half closed and half closed.(Machine translation.)]
CHONG HE SAN	冲和散	《圣济总录》卷一六九。功效:退热解躁。	白药子1分，甘草（炙）1分，雄黄1钱（醋淬）。	小儿斑痘疮。[Acne in children.(Machine translation.)]	疮疹倒靥。小儿疮痘始出，才有百疱，忽陷入肉，渐渐作紫色无脓，日夜啼哭，烦燥。[The rash turned into a dimple. When children's acne began to appear, they had a hundred blisters. They suddenly fell into the flesh, and gradually became purulent and purulent. They cried day and night, and became restless.(Machine translation.)]
DANG GUI HUO XIE TANG	当归活血汤	《医方考》卷六。功效:活血凉血。	当归1钱，川芎1钱，赤芍药1钱，红花1钱，紫草1钱，生地黄1钱5分（取汁更良）。	痘疮血热壅滞者。[Acne, blood heat stagnation.(Machine translation.)]	目赤肿，及因麻痘伤寒后，服热药并毒食，致令肿痛，如桃李大，不得开。[Red and swollen eyes, and because of hemp pox typhoid, take hot medicine and poison food, cause swelling and pain, such as peach and plum, can not open.(Machine translation.)]
DI HUANG WAN	地黄丸	《痘学真传》卷七引海藏方。	玄参5分，熟地7分，当归7分，黄连1钱，大黄（煨熟）1钱，犀角1钱，木贼1钱，白蒺藜1钱，沙苑蒺藜1钱，蝉蜕1钱，谷精草1钱，羌活1钱，防风1钱，甘草1钱5分，生地1钱5分，木通1钱5分。	痘后目疾生翳。[After the pox, the eye disease causes pannus.(Machine translation.)]	预防痘疮。[Prevent acne.(Machine translation.)]
DOU KOU WAN	豆蔻丸	《普济方》卷四○三。	肉豆蔻5钱，木香3钱，缩砂3钱，白术1钱，诃子1钱。	小儿痘疮。[Acne in children.(Machine translation.)]	痘灰白，或红紫、黑陷、干枯，或清水不成浆。[Pox gray, or red purple, black depression, dry, or water does not pulp.(Machine translation.)]
DOU DING SAN	痘疔散	方出《本草纲目》卷九引《痘疹证治》，名见《景岳全书》卷六十三。	雄黄1钱，紫草3钱。	小儿痘疔。[Infantile pox.(Machine translation.)]	痘不红，不起发，色灰白，或黑陷而焦。[Acne is not red, not hair, color gray, or black depression and coke.(Machine translation.)]
DU SHENG SAN	独胜散	《幼幼新书》卷十八引茅先生方。	牛蒡子半两，白僵蚕1分。	小儿发疹痘。疮疹与伤寒类，头痛憎寒壮热，疑似痫。[Children have a rash. Sore rash and typhoid, headache, aversion to cold and strong heat, suspected epilepsy.(Machine translation.)]	痘后手足肩背痘毒痈肿。[After the pox, the hands, feet, shoulders and backs were poisoned and carbuncle swollen.(Machine translation.)]
ER SHENG SAN	二圣散	《赤水玄珠》卷二十八。	雄黄2钱，紫草3钱。	痘疔。[Pox.(Machine translation.)]	痘疮已出未出，陷伏不起，或隐在皮肤之间。[Acne has not been out, depression, or hidden between the skin.(Machine translation.)]
FU LING GUI ZHI CAN GAN QI FU MA HUANG TANG	茯苓桂枝参甘耆附麻黄汤	《医学金针》卷八。	人参3钱，茯苓3钱，黄耆3钱，紫苏3钱，桂枝2钱，附子2钱，甘草1钱，升麻1钱。	痘疹痒塌黑陷者。[Acne, rash, itching, collapse and black depression.(Machine translation.)]	小儿痘疹患目。[Children with pox and rash.(Machine translation.)]
GAN JIE TANG	甘桔汤	《幼科类萃》卷二十五。	人参（去芦）5钱，桔梗（蜜浸，炒）1两，甘草（半生半炙）2钱。	小儿感冒风热，火气熏逼，痘疮蕴毒上攻，咽喉肿胀，痰气不顺，咳嗽失音。[Children's cold, wind heat, fire smoke force, acne toxin, throat swelling, phlegm is not smooth, cough aphasia.(Machine translation.)]	小儿痘疮。[Acne in children.(Machine translation.)]
GE GEN SHENG MA JIA SHAO YAO TANG	葛根升麻加芍药汤	《医学正传》卷八。	升麻1钱，葛根1钱，甘草（炙）1钱，芍药2钱。	痘疮发时身痛，若红点方见，为寒所折，而肉体有热之轻者。[Acne when the body pain, if the red spot to see, for cold by the fold, and the body has the light of heat.(Machine translation.)]	口内舌上疮毒，及治痘疮后目生翳膜。[In the mouth on the tongue sore poison, and after the treatment of acne, the eye Yimo.(Machine translation.)]
HU DOU WAN QUAN TANG	护痘万全汤	《辨证录》卷十四。功效:补气补血。	人参5分，黄耆1钱，当归2钱，川芎1钱，白术2钱，茯苓1钱，陈皮3分，牛蒡子3分，桔梗5分，天花粉3分。	小儿痘疮至六日，气血大虚，颜色不红绽肥满。[Children acne to six days, Qi and blood deficiency, color is not red, full bloom fat.(Machine translation.)]	痘疔。[Pox.(Machine translation.)]
HUA DU TANG	化毒汤	《圣济总录》卷二十八。	甘草（微炙）1两，黄连（去须，微炒）1分。	伤寒发斑，痘疮欲出。[Typhoid spots, acne.(Machine translation.)]	痘疹稠密，昏昏而睡，呼之不醒，或口中喃喃，妄言狂语者。[People with dense acne rash, drowsy and sleepy, unable to wake up, or murmur in the mouth, and speak madly.(Machine translation.)]
HUANG LIAN XING REN TANG	黄连杏仁汤	《婴童百问》卷十。	黄连1两，陈皮半两，杏仁半两（去皮尖，炒），麻黄半两（去节），枳壳半两（去瓤，麸炒），葛根半两。	孩童受邪热，致生麻痘之症，其疮渐出，咳嗽烦闷，呃逆清水，眼赤，咽喉口舌生疮，作泻。麻疹其色变黑者。[Children suffer from pathogenic heat, resulting in the disease of hemp pox. The sore gradually comes out, cough is boring, hiccup, clear water, red eyes, sore throat and tongue, making diarrhea. The color of measles turns black.(Machine translation.)]	伤寒发斑，痘疮欲出。[Typhoid spots, acne.(Machine translation.)]
HUANG QI JIAN ZHONG TANG	黄耆建中汤	《证治要诀类方》卷一。	黄耆2钱，白芍2钱，肉桂7分，人参1钱，甘草5分。	阳明病汗多或反无汗，如虫行皮中状者。痘疮遍身起发，惟四肢不起者；痘疮发热腹痛，大便自利者。[Yangming disease is characterized by excessive sweating or no sweating. Acne all over the body, but not from the limbs; Acne fever, abdominal pain, stool self-interest.(Machine translation.)]	小儿患惊风，伤寒咳嗽，身热胸膈下不快，睡卧不安，或疹痘不能匀遍。[Children suffer from convulsion, typhoid cough, body heat, chest diaphragm is not fast, sleep restless, or rash and pox can not spread.(Machine translation.)]
HUANG QI TANG	黄耆汤	《种痘新书》卷十二。	黄耆1钱，白芍1钱，桂枝1钱，甘草5分。	痘疹身痛者。[Acne rash body pain.(Machine translation.)]	小儿痘疮根散者。[Children acne root powder.(Machine translation.)]
HUANG QI TANG	黄耆汤	《兰室秘藏》卷下。功效:内固外护，扶阳助气。	黄耆2钱，人参1钱，炙甘草5分。	小儿惊风。小儿虚弱痘证。元气虚弱，精神倦怠，肌肉柔慢，面青(白光)白，饮食少进，睡卧宁静而不振者，不分已出未出者。[Infantile convulsion. Children with weak pox syndrome. Weak vitality, mental fatigue, soft and slow muscles, green (white) white face, less food, sleep and quiet, regardless of who has not been out.(Machine translation.)]	痘后出麻疹。[Measles comes out after pox.(Machine translation.)]
HUANG QIN JING JIE TANG	黄芩荆芥汤	《良朋汇集》卷四。	柴胡1钱5分，黄芩1钱5分，荆芥1钱5分，牛蒡子4分，连翘4分，瞿麦4分，车前子4分，赤芍药4分，滑石4分，栀子4分，木通4分，当归4分，防风4分，蝉蜕5分，甘草1钱5分。	小儿感冒发热，痰壅风热，丹毒疼痛，颈项有核，腮赤痈疖，眼目赤肿，口舌生疮，咽喉疼痛，小便淋沥，胎毒痘疹，一切余毒。[Children with cold, fever, phlegm, wind heat, erysipelas pain, neck nuclear, cheek red carbuncle furuncle, eyes red swelling, sore mouth and tongue, sore throat, urine leaching, fetal toxic pox rash, all the remaining poison.(Machine translation.)]	发热1日，即见痘苗，极痘稠密，大热蒸蒸，烦躁昏沉，不省人事，唇焦口渴。[Fever 1 day, that is to see vaccinia, very dense acne, hot steaming, irritable lethargy, unconscious, lips burning thirsty.(Machine translation.)]
HUI SHENG SAN	回生散	《万氏家抄方》卷六。	防风5钱，白芷4钱，黄耆1两。	痘正起壮灌浆时痒者。[When the pox is rising, it itches.(Machine translation.)]	痘初出，势危急者。[When the pox first appeared, it was in critical condition.(Machine translation.)]
HUI YAN ZHU YU TANG	会厌逐瘀汤	《医林改错》卷下。	桃仁5钱（炒），红花5钱，甘草3钱，桔梗3钱，生地4钱，当归2钱，玄参1钱，柴胡1钱，枳壳2钱，赤芍2钱。	痘5-6天后，饮水即呛；瘀血凝滞之呃逆。[After 5-6 days of pox, I choked when drinking water; Hiccup caused by stagnation of blood stasis.(Machine translation.)]	痘疹黑陷里实之证。[The syndrome of acne, rash, black depression and excess.(Machine translation.)]
JIA JIAN SHENG MA TANG	加减升麻汤	《种痘新书》卷四。	升麻1钱，防风6分，桔梗5钱，川芎5钱，陈皮5钱，牛蒡8分，连翘8分，山楂8分，柴胡8分，蝉退4分，赤芍6分，甘草3分，木通5分	痘疮初热，外感风寒，憎寒壮热，咳嗽流涕，体性旺者。[Acne initial heat, exogenous wind cold, hate cold strong heat, cough runny nose, strong body.(Machine translation.)]	痘疮。唇燥，舌苔燥。[Acne. Dry lips, dry tongue.(Machine translation.)]
JIA WEI BAO YUAN TANG	加味保元汤	《回春》卷七。	黄耆2钱，人参1钱，麦门冬（去心）2钱半，知母1钱半，栀子（炒）1钱半，甘草5分。	痘疮结痂后虚烦者。[Acne scab after the virtual trouble.(Machine translation.)]	小儿未满百日，患痘疮。[Children less than 100 days, suffering from acne.(Machine translation.)]
JIA WEI GAN JIE TANG	加味甘桔汤	《痘麻绀珠》。	甘草1钱，桔梗3钱。	痘疹咽喉肿痛，不能饮食者。[Acne, sore throat, can not eat.(Machine translation.)]	痘症口疮，舌烂唇裂。[Acne, aphthous ulcer, rotten tongue and cleft lip.(Machine translation.)]
JIA WEI JIE DU SAN	加味解毒散	《保婴撮要》卷十八。	犀角（镑）5钱，连翘（炒）2钱，牛蒡子（炒）2钱，薄荷1钱，甘草5分。	癍疹痒痛，寒热甚者，烦躁谵语，并痘毒发热咽干。[Rash itching pain, cold and heat, dysphoria delirium, and pox toxin fever, dry throat.(Machine translation.)]	痘后患眼，其珠不红，眼皮弦生一小颗，数日有脓，俗谓狗翳，发后又发，甚至眼毛上发一白泡。[After pox, the eye is not red. There is a small one on the eyelid string. After a few days, there is pus. It is commonly known as Gouyi. After hair, there is a white blister on the eye hair.(Machine translation.)]
JIA WEI SI LING SAN	加味四苓散	《种痘新书》卷四。功效:分清浊，利阴阳。	白术1钱，茯苓（用赤者）8分，猪苓7分，泽泻7分，木通6分，车前6分，牛蒡子6分，黄芩3分。	小儿痘疹初热，热着于中，水道不分，而致热泻，小便赤而不利，其粪或黄或赤或黑，其气甚臭，泄时有声，直射而远。[Children's pox and rash are hot at the beginning, and the heat is in the middle, and the water channels are not divided, resulting in heat diarrhea. The urine is red and disadvantageous. Its feces are yellow, red or black, and its gas is very smelly. When it is discharged, it has sound, and it is direct and far away.(Machine translation.)]	小儿痘疹起发迟。[The onset of infantile pox was delayed.(Machine translation.)]
JIE YE SAN	结靥散	《疡医大全》卷三十三。	白芷1钱，何首乌7分，川芎5分，甘草5分，木通3分，蝉蜕3分，白术2分，荷叶2分。	痘不收，作痒。[Acne does not close, itching.(Machine translation.)]	痘放点干红色滞，壮热烦躁者。[Pox put a little dry red stagnation, strong heat irritable.(Machine translation.)]
JIE DU FANG FENG TANG	解毒防风汤	《痘麻绀珠》卷十七。	金银花5钱，甘草1钱，木通1钱，防风1钱，荆芥1钱，连翘1钱，牛蒡子1钱。	痘痂落后，热毒未尽，而疮瘢复起成凸者。[Pox scab backward, heat poison is not done, and the scar recovery into convex.(Machine translation.)]	痘疹身热如火，疮势稠密，其毒盛者。[Pox rash body heat such as fire, sore potential dense, its poison Sheng.(Machine translation.)]
JIE DU YIN	解毒饮	《痘科辨要》引汪氏方。	当归（酒洗）2分，芍药2分，人参2分，山楂2分，黄耆（蜜炙）2分，荆芥2分，牛蒡（炒，研碎）2分，防风2分，炙甘草1分。	痘疮11-12日，发热，当靥不靥，及痂落无托靥者。[Acne 11-12 days, fever, when the dimple does not dimple, and scab fall without supporting dimple.(Machine translation.)]	痘疮至9-10日之后，浆稀痂薄，气血之亏者。[Acne to 9-10 days later, thin plasma scab, Qi and blood deficiency.(Machine translation.)]
JIU WEI YI GONG JIAN	九味异功煎	《景岳全书》卷五十一。	人参2-3钱，黄耆（炙）1-2钱，当归2-3钱，熟地2-3钱，炙甘草7分-1钱，丁香3-5分或1钱，肉桂1钱，干姜（炮）1-2钱，制附子1-2钱。	痘疮，寒战咬牙，倒陷，呕吐泄泻,腹痛虚寒。[Acne, chills, teeth biting, collapse, vomiting, diarrhea, abdominal pain, deficiency cold.(Machine translation.)]	痘3日后，顶平，扪摸不碍手者。[Pox 3 days later, top flat, touch not in the way.(Machine translation.)]
JU HUA SAN	菊花散	《普济方》卷七十四。	黄芩2两，大黄2两，菊花2两，甘草2两，防风2两，土当归半两。	目赤肿，及因麻痘伤寒后，服热药并毒食，致令肿痛，如桃李大，不得开。[Red and swollen eyes, and because of hemp pox typhoid, take hot medicine and poison food, cause swelling and pain, such as peach and plum, can not open.(Machine translation.)]	肺受风邪客热，嗽声不断，气促喘闷，痰壅鼻塞，流涕失音；及时行疹毒痘疮，涎多咳嗽，咽痛烦渴。[The lung is affected by wind evil, guest heat, continuous cough, shortness of breath, stuffy breath, phlegm, nasal obstruction, runny nose and aphasia; Timely line rash poison acne, saliva cough, sore throat, thirst.(Machine translation.)]
JUAN SHU SAN	卷舒散	《引痘略》。	绿豆1两，茶叶5钱，雄黄3分，冰片2分。	痘损破，脓水不止。[Pox damage broken, abscess more than.(Machine translation.)]	痘疮发痒。[Acne itches.(Machine translation.)]
KUAI BAN TANG	快斑汤	《痘疹心法》卷二十二。功效:托里解毒。	人参5分，当归1钱，防风1钱，木通1钱，甘草3分，木香2分，紫草2分，蝉蜕2分。	小儿痘疹起发迟。[The onset of infantile pox was delayed.(Machine translation.)]	痘疮腰腹痛。[Acne, lumbago and abdominal pain.(Machine translation.)]
LI XIAO SAN	立效散	《同寿录》卷三。	人中白（煅过）1钱，铜绿3分，麝香1分。	痘疹余毒，牙根破烂出血，或成走马牙疳者。[Pox rash residual poison, root broken bleeding, or into a horse chancre.(Machine translation.)]	小儿感冒发热，痰壅风热，丹毒疼痛，颈项有核，腮赤痈疖，眼目赤肿，口舌生疮，咽喉疼痛，小便淋沥，胎毒痘疹，一切余毒。[Children with cold, fever, phlegm, wind heat, erysipelas pain, neck nuclear, cheek red carbuncle furuncle, eyes red swelling, sore mouth and tongue, sore throat, urine leaching, fetal toxic pox rash, all the remaining poison.(Machine translation.)]
LI TAN SAN ZI	利痰散子	《慈幼新书》卷九。	白丑5钱，槟榔8分，茵陈5分，木香5分。	小儿惊痫、寒热、痘疹诸疾，兼痰而生他病者。[Children with convulsion and epilepsy, cold and heat, pox and rash, and other diseases caused by phlegm.(Machine translation.)]	麻痘初作。[This is the first work of hemp pox.(Machine translation.)]
LI YAN JIE DU TANG	利咽解毒汤	《痘疹传心录》卷十九。	山豆根5分，麦门冬1钱5分（去心），牛蒡子1钱（炒，研），元参1钱，桔梗1钱，防风7分，甘草5分（生）。	小儿痘疹，咽喉疼痛。[Infantile pox, sore throat.(Machine translation.)]	上焦蕴热，伤风，面红目赤，狂躁气急，渴水，惊啼烦闷，丹毒，口疮，痰嗽，搐掣；露丹，小儿生后，百日之内，半岁以上，忽两眼红晕微起，面青黯色，夜间烦哭，或脸如胭脂。初则满面状如水痘，脚微红而不壮，出没无定，次至颈项，赤如丹砂。[Shangjiao accumulated heat, cold, red face and red eyes, manic, shortness of breath, thirst for water, crying, depression, erysipelas, sore throat, phlegm cough, twitch; Lu Dan, a child born within a hundred days, more than half a year old, suddenly two eyes blush slightly, face blue an…
LIANG XIE JIE DU TANG	凉血解毒汤	《痘科金镜赋》卷六。	当归1钱1分，白芷5分，升麻4分，紫草1钱5分，红花1钱，赤芍1钱，桔梗8分，连翘1钱。	女人非经期出痘发热时而血忽至。[When a woman has acne during non menstrual period, her blood suddenly comes to her when she has fever.(Machine translation.)]	小儿惊风。小儿虚弱痘证。元气虚弱，精神倦怠，肌肉柔慢，面青(白光)白，饮食少进，睡卧宁静而不振者，不分已出未出者。[Infantile convulsion. Children with weak pox syndrome. Weak vitality, mental fatigue, soft and slow muscles, green (white) white face, less food, sleep and quiet, regardless of who has not been out.(Machine translation.)]
LIU WEI HUI YANG YIN	六味回阳饮	《活幼心法》卷末。功效:大补元阳。	附子1钱，炮姜1钱，党参3钱，当归3钱，肉桂3钱，炙甘草1钱。	小儿气血本虚，痘疮自塌，或误服凉药，呕吐泄泻，将成慢惊者。[Children with deficiency of Qi and blood, self collapse of acne, or mistakenly taking cold medicine, vomiting and diarrhea will become chronic shock.(Machine translation.)]	痘形攒簇，蒙头覆釜，周身细碎成片，或夹疹夹斑，浮衣水泡，其色或紫、或暗、或黑，其症或干呕、烦躁，昼夜不眠，逆形逆症，皆是瘀血凝滞于血管。[The symptoms are purplish, dark, or black. The symptoms are retching, irritability, sleeplessness day and night. The symptoms are all blood stasis and stagnation in blood vessels.(Machine translation.)]
LIU WEI XI DOU YIN	六味稀痘饮	《赤水玄珠》卷二十七。	山楂1钱，紫草1钱，牛蒡子1钱，防风1钱2分，荆芥1钱2分，甘草5分。	将发痘。[It's going to get pox.(Machine translation.)]	小儿惊悸，痰嗽，痘疹。[Children's palpitation, phlegm cough, pox and rash.(Machine translation.)]
LIU YI TANG	六一汤	《痘学真传》卷七。	黄耆6钱，桔梗1钱。	凡痘起胀迟缓，皮薄浆清者。[Those with slow swelling, thin skin and clear serous.(Machine translation.)]	伤寒憎寒，头身疼痛，痘疹不出，或初出不透，风寒咳嗽；及受暑恶心，目肿，咽喉肿痛，牙疼，心腹疼痛。[Typhoid fever, head and body pain, pox and rash, or the first out of impervious, cold cough; And heat nausea, eye swelling, sore throat, toothache, abdominal pain.(Machine translation.)]
LONG DAN CAO SAN	龙胆草散	《种痘新书》卷十二。	龙胆草5分，菊花3分，蒺藜3分（炒，去刺），白芷3分，防风2分，黄连2分，蝉蜕2分（去泥），木贼2分（去节），栀子2分。	痘毒入眼，生翳障。[Pox poison into the eye, health Yizhang.(Machine translation.)]	痘为虫闷，不得发出。[Pox for insects stuffy, not issued.(Machine translation.)]
LONG DAN CAO TANG	龙胆草汤	《痘科类编》卷三。	龙胆草5分，菊花3分，蒺藜3分，白芷3分，防风2分，蝉蜕1分，黄连2分，木贼（去节）1分。	邪热之见于目者，痘后翳膜遮睛，泪出羞明。[When the evil heat is seen in the eyes, the eye will be covered by the film after the pox, and the tears will show shyness.(Machine translation.)]	痘疮发疔，胃热咽肿，便秘。[Acne, stomach heat, pharynx swelling, constipation.(Machine translation.)]
MAI MEN DONG YIN	麦门冬饮	《寿世保元》卷八。	麦门冬（去心）4分，黄芩3分，甘草5分，人参3分，玄参3分，金银花5分。	痘毒发热，作渴咽痛。[Pox poison fever, make thirsty sore throat.(Machine translation.)]	伤寒初起，诸般恶毒，疔疮发背，一切肿毒，遍身痒痛；及伤寒咳嗽，鼻涕，劳嗽久咳，小儿痘疮黑陷不起，喉痹肿痛；及蛊毒，破伤风。[At the beginning of typhoid fever, all kinds of viciousness, sores on the back, all swelling and poison, itching and pain all over the body; And typhoid cough, runny nose, cough for a long time, children acne black sink not up, sore throat; And poison, tetanus.(Machine translation.)]
NIU BANG GAN CAO TANG	牛蒡甘草汤	《痘治理辨》卷下。	牛蒡子（麸炒）1两，甘草（炙）1钱。	麻痘初作。[This is the first work of hemp pox.(Machine translation.)]	痘疮发时身痛，若红点方见，为寒所折，而肉体有热之轻者。[Acne when the body pain, if the red spot to see, for cold by the fold, and the body has the light of heat.(Machine translation.)]
QI ZHEN TANG	七真汤	《冯氏锦囊，痘疹》卷十四。	淫羊藿3分（多则发痒），人参8分，穿山甲（土炒）3分，黄耆1钱5分，甘草5分，川芎（酒洗）5分，当归（酒洗）8分（1方加木香2分）。	痘不起胀灌浆。[No swelling grouting.(Machine translation.)]	一切疔疮肿毒，跌仆闪伤，胸胁气痛，贴骨痈疽；兼治男妇大小颈项瘰疬，及孔岩、结核、痰气凝滞，硬块成毒，小儿痘后发痈。[All sores are swollen and poisonous, fall and fall, flash injury, chest and flank pain, bone sticking carbuncle and gangrene; It is also used to treat the neck sores of men and women, as well as Kong Yan, tuberculosis, phlegm stagnation, hard lump poisoning, and carbuncle after infantile pox.(Machine translation.)]
QIANG HUO DANG GUI TANG	羌活当归汤	《赤水玄珠》卷二十八。	羌活1钱，当归1钱，独活1钱，柴胡1钱5分，桂枝7分，防风1钱，川芎1钱，黄柏1钱，桃仁8分，红花8分（1方有苍术、汉防己）。	痘疮气血凝滞作痛。[Acne Qi and blood stagnation pain.(Machine translation.)]	痘密身热，连日不退。[The acne is dense and the body is hot.(Machine translation.)]
QING BIAO JIE DU TANG	清表解毒汤	《种痘新书》卷八。	生地8分，麦冬8分，花粉（炒）8分，黄耆1钱，当归8分，牛蒡子5分，连翘5分，猪苓5分，泽泻5分，木通5分，甘草3分。	痘疹发热蒸蒸，当靥不靥者。[Acne fever steaming, when the dimple is not dimple.(Machine translation.)]	痘疮结靥后，内毒盛甚，其势内攻而上烁肺，咽喉肿痛，声哑者。[After the formation of acne and dimple, the internal toxin is very abundant, and the potential of internal attack and up the lung, sore throat, hoarseness.(Machine translation.)]
QING DI TUI HUO TANG	清地退火汤	《赤水玄珠》卷二十八。	地骨皮1钱，地肤子1钱，牛蒡子8分，紫草8分，葛根8分，连翘6分，当归5分，木通3分，蝉蜕2分。	痘带热而出，名为火裹苗。[Pox comes out with heat, which is called fire wrapped seedling.(Machine translation.)]	痘后口臭，牙根发痒出血。[After acne, bad breath, itchy teeth and bleeding.(Machine translation.)]
QING FEI YIN	清肺饮	《活幼心书》卷下。	人参（去芦）半两，柴胡（净洗）2两，杏仁1两（汤泡，去皮尖），桔梗1两（锉，炒），赤芍药1两，荆芥1两，枳壳1两（去瓤，锉片，麦麸炒微黄），桑白皮1两（锉，炒），北五味子1两，麻黄1两（去节存根，锉碎，汤泡滤过，焙干），半夏（汤煮透，滤，仍锉，焙干）1两，旋覆花5钱，甘草1两半。	肺受风邪客热，嗽声不断，气促喘闷，痰壅鼻塞，流涕失音；及时行疹毒痘疮，涎多咳嗽，咽痛烦渴。[The lung is affected by wind evil, guest heat, continuous cough, shortness of breath, stuffy breath, phlegm, nasal obstruction, runny nose and aphasia; Timely line rash poison acne, saliva cough, sore throat, thirst.(Machine translation.)]	胸膈胀满，或妇人胎气滞满；因食而成疟痞；病后浊气未净，或余火未清，胃口不开，饮食不进；呕逆；食饮寒凉，或误食性寒生冷等物，致伤胃气因而作呕，寒滞未散而兼胀兼痛；吐利因于过食，或瓜果生冷，以致食留不化，遂成痞膈霍乱；积聚，不堪攻击，只宜消导渐磨者；恶阻，饮食停滞作胀；小儿伤食呕吐，但有食滞而胃不寒者；小儿痞块，兼胃腔停积，食滞作胀；痘疹，饮食停滞，中满作痛者。[The chest diaphragmatic distension is full, or the woman's fetal gas stagnation is full; Because of food and become malaria ruffian; After the disease, the turbid Qi is not clear, or the remaining fire is not clear, th…
QU YIN JIU DOU DAN	祛阴救痘丹	《辨证录》卷十四。	人参1钱，当归3钱，白术3钱，附子3分，荆芥1钱，黄耆3钱。	小儿阴症之痘疮，痘疮虚空，而色又清白，发痒中塌，身寒颤，咬牙不已，腹中虚胀，上吐下泻，脉复沉细微弱。[The acne of children's yin disease is void, and the color is clear, itchy and collapsed, the body shivers, gnashing teeth, abdominal distention, vomiting and diarrhea, and the pulse is heavy and weak.(Machine translation.)]	斑疹大便秘结。痘疮黑陷，喘胀便秘。[Rash and constipation. Acne black pit, asthma constipation.(Machine translation.)]
QUAN DOU TANG	全痘汤	《辨证录》卷十四。	人参2钱，白术2钱，牛蒡子1钱，茯神3钱，陈皮3分，当归3钱，通草1钱，甘草5分，荆芥1钱，金银花3钱。	痘疮至9-10日之后，浆稀痂薄，气血之亏者。[Acne to 9-10 days later, thin plasma scab, Qi and blood deficiency.(Machine translation.)]	痘后吐蛔。[After the smallpox spits the Ascaris.(Machine translation.)]
REN SHEN GAN JIE TANG	人参甘桔汤	《活幼心书》卷下。	人参（去芦）半两，桔梗（锉，用蜜水浸透）1两，甘草（半生半炙）3钱。	感冒风热，火气熏逼，痘疮蕴毒上攻，咽喉肿痛，痰气不顺，咳嗽失音，饮食减少者。[Cold wind heat, fire smoke force, acne accumulated poison attack, sore throat, phlegm is not smooth, cough aphasia, diet reduction.(Machine translation.)]	痘疮气血凝滞作痛。[Acne Qi and blood stagnation pain.(Machine translation.)]
REN SHEN MAI MEN DONG SAN	人参麦门冬散	《小儿痘疹方论》	麦门冬1两，人参半两，甘草（炙）半两，陈皮半两，白术半两，厚朴（姜制）半两。	痘疮微渴，痘疮欲靥已靥之间。[Acne micro thirst, acne dimple has been between dimples.(Machine translation.)]	痘疹成疳，泄泻，肚大腹胀，下痢积垢稠粘。[Acne rash into chancre, diarrhea, abdominal distension, dysentery, scaling thick sticky.(Machine translation.)]
REN SHEN QIANG HUO TANG	人参羌活汤	《种痘新书》卷十二。	人参5分，羌活5分，黄芩（炒）5分，枳壳5分，桔梗5分，天麻5分，前胡8分，柴胡8分，地骨皮8分，防风4分，荆芥4分，川芎4分，牛蒡子（炒）1钱，茯苓6分，紫草6分，蝉蜕3分，甘草3分，猪苓6分，泽泻6分。	痘色淡白，大热惊谵。[Acne pale, fever delirium.(Machine translation.)]	痘疮血热壅滞者。[Acne, blood heat stagnation.(Machine translation.)]
RU SHENG YIN	如圣饮	《痘疹金镜录》卷四。	甘草1钱，桔梗3钱，麦冬1钱半，牛蒡1钱半，玄参1钱，荆芥1钱，防风7分。	痘疹，风热痰嗽，声哑喉痛。[Acne, wind heat, phlegm cough, hoarseness and sore throat.(Machine translation.)]	小儿斑痘疮。[Acne in children.(Machine translation.)]
SAN YI CHENG QI TANG	三乙承气汤	《痘疹心法》卷二十二。	大黄1钱，厚朴1钱，枳实1钱，升麻5分。	痘疹实热症，纯阳无阴者。[Pox rash solid fever, pure Yang without Yin.(Machine translation.)]	痘疹，风热痰嗽，声哑喉痛。[Acne, wind heat, phlegm cough, hoarseness and sore throat.(Machine translation.)]
SHENG SHAO TANG	升芍汤	《嵩崖尊生》卷十五。	升麻8分，白芍8分，川芎5分，生地5分，木通3分，人参1分，白术7分，茯苓7分，炙草4分。	因脾胃虚弱而致痘顶陷，肉色白，或兼泄泻者。[Due to the weakness of the spleen and stomach caused by pit top depression, white meat, or diarrhea.(Machine translation.)]	痘后余毒，兼治诸般热毒。[The remaining poison after acne can also cure all kinds of heat poison.(Machine translation.)]
SHENG TIAN SAN	升天散	《种痘新书》卷六。	人参6分，黄耆8分，当归6分，川芎6分，陈皮5分，淫羊藿4分，炙草3分，肉桂5分，川山甲3分，木香3分，加桔梗4分。	面部天庭痘不起，而两颧及地角俱起者。[Facial Tianting pox not up, and two zygomatic and corner of the ground are up.(Machine translation.)]	天行热气，欲发痘疮，作热疼。[Day line heat, want to acne, for heat pain.(Machine translation.)]
SHI WEI QIANG HUO SAN	十味羌活散	《景岳全书》卷六十三。功效:和解疏利。	羌活1钱，前胡1钱，防风1钱，荆芥8分，独活8分，细辛3分，白芷3分，柴胡4分，炙甘草4分，蝉蜕4分。	小儿痘疹，初热见点。[Infantile pox and rash, initial fever.(Machine translation.)]	痘根窠红散而不附者。[Pox root nest red powder but not attached.(Machine translation.)]
SHI JIANG SAN	实浆散	《种痘新书》卷三。功效:补气血，健脾胃，固表安里。	黄耆（炙）1两，当归1两，白术1两，淮山1两，白芍8钱，白芷6钱，肉桂4钱，木香3钱，丁香3钱，鹿茸1两，山楂8钱，炙草3钱。	痘虽起胀，而浆清皮薄，致成水泡者。[Although the smallpox is swollen, but the pulp is clear and the skin is thin, causing blisters.(Machine translation.)]	痘疹干呕。[Pox rash retching.(Machine translation.)]
SHOU NIAN SAN	手捻散	《回春》卷七。	牛蒡子1钱，白芍1钱，桃仁1钱，大黄1钱，红花8分，桂枝5分。	痘疮当靥时，热毒瘀血凝滞，致腹痛不靥，其痛着在中脘。[Acne when dimple, heat and blood stasis stagnation, abdominal pain is not dimple, the pain in the epigastric cavity.(Machine translation.)]	痘疹内毒本盛，外为风邪所束，郁滞不得出，而惊搐狂躁者。[The internal toxin of pox rash is abundant, and the external toxin is bound by wind evil. The stagnation is not obtained, but the convulsion is manic.(Machine translation.)]
SI JIA WAN	四加丸	《种痘新书》卷三。功效:分阴阳，利水道，清内热，解大小肠之郁火。	白术8钱（土炒），猪苓8钱，木通8钱，赤茯苓6钱，车前5钱，牛蒡5钱，黄芩3钱（炒），黄连（炒）3钱。	痘疮热泻，小便短赤而粪黄臭，粪远射而有声音者。 加减： 弱者，加肉桂；肚痛而积泻者，兼消平散。[Acne heat diarrhea, urine short red and fecal yellow odor, fecal long shot and sound. Add and subtract: the weak, add cinnamon; Abdominal pain and diarrhea, and Xiao Ping San.(Machine translation.)]	痘疮已出而利者。[Acne has been out and benefit.(Machine translation.)]
SI LING SAN	四苓散	《丹溪心法》卷二。功效:健脾止泻，利水除湿，利小便。	白术1两半，猪苓1两半，茯苓1两半，泽泻2两半。	脾虚湿胜，水泻，小便赤涩胀痛，泄泻；小儿阴囊肿痛；痘内热；风寒湿邪不解，烦渴欲饮者。[Spleen deficiency, dampness, watery diarrhea, red and astringent urine, distending pain, diarrhea; Scrotal swelling and pain in children; Internal fever of pox; The wind cold dampness evil does not understand, bothers thirsty to drink.(Machine translation.)]	小儿痘疮入眼，目生翳障。[Children's acne in the eye, eye health Yizhang.(Machine translation.)]
SI SHENG WAN	四圣丸	《疡医大全》卷三十三。	兔粪4两，家菊花2两，白蒺藜1两，甘草1两。	痘后翳膜。[Pannus after pox.(Machine translation.)]	外犯风寒，痘疹、麻疹出而不畅，咽喉肿痛。大便不通。疮发身痛。麻疹既出，1日而又没者，为风寒所冲，麻毒内攻。痘后将发痈毒。[Outside the cold, pox rash, measles out and not smooth, sore throat. No bowel movement. The sore is painful. Measles both out, 1 day and no, for the cold by Chong, Ma poison attack. Carbuncle poison will be produced after pox.(Machine translation.)]
TIAN HUANG SAN	天黄散	《古今医鉴》卷十四。	天南星1两（水泡令软，细切片），雄黄2钱。	痘疹后，多食甜物，及食积疳热，口内并唇口生疮，牙床肿烂，甚至牙齿脱落，臭不可闻。[After acne and rash, eat more sweet food, and food accumulation chancre heat, mouth and lip sores, swollen and rotten gums, and even tooth loss, smelly.(Machine translation.)]	小儿痘疮出不透，不起发，惊搐者。[Children acne out of impervious, not hair, convulsions.(Machine translation.)]
TIAN MA SAN	天麻散	《普济方》卷三八二。	青黛半两，天麻半两，白附子半两，甘草1钱，川芎1钱，白芷1钱。	小儿惊疳，潮热头疼，疮痘等。[Infantile chancre, hot flashes, headache, acne, etc.(Machine translation.)]	痘疮，热毒疮烂不收，并疳蚀不敛。[Acne, heat ulcer rotten, and chancre erosion not convergence.(Machine translation.)]
TU ER WAN	兔儿丸	《异授眼科》。	谷精草（炒）5钱，黄连5钱，人参3钱，栀子（炒）5钱，当归7钱，薄荷5钱，柴胡4钱，升麻4钱，菟丝子（炒）2两。	小儿痘疹患目。[Children with pox and rash.(Machine translation.)]	孕成之后，胎气不安，或腹微痛，或腰间作疼，或饮食不甘美；孕妇痘已出现。[After pregnancy, the fetus is restless, or abdominal pain, or waist pain, or diet is not sweet; The pregnant woman's pox has appeared.(Machine translation.)]
TUO LI SAN	托里散	《陈氏小儿痘疹方论》。功效:消肿溃脓。	人参2钱，黄耆（炒）2钱，当归（酒洗）1钱5分，白术1钱5分，陈皮1钱5分，熟地黄1钱5分，茯苓1钱5分，芍药（炒）1钱5分，甘草（炙）5分。	痘毒元气虚弱，或行g伐不能溃散；痈毒内虚不能起发。[The vitality of pox toxin is weak, or it can't be broken by cutting; Carbuncle poison can't start from internal deficiency.(Machine translation.)]	痘疮，小便不通。[Acne, urinary obstruction.(Machine translation.)]
TUO LI XIAO DU SAN	托里消毒散	《陈氏小儿痘疹方论》。功效:消肿，溃脓，生肌。	人参1钱，黄耆（炒）1钱，当归（酒洗）1钱，川芎1钱，芍药（炒）1钱，白术（炒）1钱，陈皮1钱，茯苓1钱，金银花7分，连翘7分，白芷7分，甘草5分。	痘疹、痈疽、疮疡、时毒、大头瘟之气血虚弱者。[The patients with weakness of Qi and blood due to acne, carbuncle, sore, seasonal toxin and big head plague.(Machine translation.)]	小儿风寒，外感惊风，内积发热，喘促，咳嗽痰涎，潮热搐搦，并痘疹初作。[Children with wind cold, exogenous convulsion, fever, dyspnea, cough, phlegm and saliva, hot flashes, tetany, and pox rash.(Machine translation.)]
TUO LI XIAO DU TANG	托里消毒汤	《嵩崖尊生》卷十五。	黄耆1钱半，白术1钱，茯苓8分，陈皮5分，赤芍7分，当归7分，桔梗1钱，防风5分，荆芥5分，连翘5分，炙甘草5分。	痘疮11-12日，半收半敛之际。[Acne 11-12, half closed half convergence.(Machine translation.)]	痘灰白，虚寒吐泻，手足冷。[Acne gray, cold diarrhea, cold hands and feet.(Machine translation.)]
WU FU YIN	五福饮	《景岳全书》卷五十一。	人参2-3钱，熟地2-3钱，当归2-3钱，白术（炒）1钱半，炙甘草1钱。	五脏气血亏损；痘收靥而痂不落，昏昏欲睡；胎动不安。五脏气血亏损，日晡潮热，阴虚盗汗，脾胃不香，疟痢反复，经久不愈，怔仲心悸，遗精滑脱等。[Deficiency of Qi and blood in five zang organs; Acne dimple and scab does not fall, drowsy; Fetal restlessness. Five viscera Qi and blood loss, diurnal hot flashes, yin deficiency night sweats, spleen and stomach is not fragrant, malaria and dysentery repeated, prolonged, Zheng Zhong palpitations, spermatorrhea slip and so on.(M…	痘不起胀，毒将伏内。[If the pox does not swell, the poison will fall into the stomach.(Machine translation.)]
WU JI SAN	五积散	《痘疹心法》卷二十三。	白芷2分，川芎2分，桔梗1分半，芍药2分，甘草（炙）2分，茯苓2分，当归2分，桂枝2分，半夏2分，陈皮5分，枳壳5分，麻黄5分，苍术1钱，厚朴4分。	冬月痘出不快。[Winter moon pox is not fast.(Machine translation.)]	痘疮1日至2日，烦躁惊搐。[Acne 1 to 2 days, irritable convulsions.(Machine translation.)]
WU WEI ZI TANG	五味子汤	《活人书》卷十七。	人参1分，五味子半两，麦门冬（去心）1分，杏仁（去皮尖）1分，橘皮（去白）1分。	伤寒、痘疹、产后等见气虚喘促咳嗽，脉伏而厥者。[Typhoid fever, pox rash, postpartum, etc. can be seen in patients with Qi deficiency, asthma, cough, pulse depression and syncope.(Machine translation.)]	小儿痘毒，眼生翳。[Children's pox is toxic, and the eyes are covered with a cloud.(Machine translation.)]
WU WU JIAN	五物煎	《景岳全书》卷五十一。	当归3-7钱，熟地3-4钱，芍药2钱（酒炒），川芎1钱，肉桂1-3钱。	妇人血虚凝滞，蓄积不行，小腹痛急，产难经滞，及痘疮血虚寒滞。[Women with blood stagnation, accumulation is not good, abdominal pain is acute, dystocia, and acne, blood deficiency and cold stagnation.(Machine translation.)]	痘不收，作痒。[Acne does not close, itching.(Machine translation.)]
XIAO YAO SAN	逍遥散	《局方》卷九。功效:疏肝解郁，养血健脾，调荣益卫，止嗽消痰，降火滋阴。	甘草（微炙赤）半两，当归（去苗，锉，微炒）1两，茯苓（去皮，白者）1两，芍药（白）1两，白术1两，柴胡（去苗）1两。	肝郁血虚，两胁疼痛，头痛目眩，口燥咽干，神疲食少，往来寒热；妇人月水不调。 血虚劳倦，五心烦热，肢体疼痛，头目昏重，心忪颊赤，发热盗汗，减食嗜卧；血热相搏，月水不调，脐腹胀痛，寒热如疟；及室女血弱阴虚，荣卫不和，痰嗽潮热，肌体羸瘦，渐成骨蒸。产后亡阴血虚，心烦自汗，精神昏冒。口舌生疮。或因劳疫所伤，或食煎炒，血得热而流于脬中，小便带血。乳母肝脾有热，致小儿痘疮欲靥不靥，欲落不落。女子月经来少色。[Liver stagnation and blood deficiency, flank pain, headache, dizziness, dry mouth, dry throat, fatigue, less food, cold and hot exchanges; The moon is not moving. Blood deficiency and fatigue, five h…	小儿痘疹后，或大人病后，因出屋太早，而致迎风流泪，及泪孔主瘘。[After children's pox and rash or adult's illness, they shed tears in the wind and main lacrimal fistula due to leaving the house too early.(Machine translation.)]
XIAO DU SAN	消毒散	《仙拈集》卷三。功效:快透消毒。	牛蒡（微炒）4钱，荆芥1钱，甘草1钱，防风5分，犀角（镑）5分。	痘疮毒气太盛，稠密成片，发热惊搐，舒舌瞪眼，脸赤腮肿，遍身赤痛。[Acne gas is too rich, dense into pieces, fever convulsions, shutongguangyan, face red cheek swelling, red pain all over the body.(Machine translation.)]	痘色光亮，全无脓血者。[Pox color bright, no pus and blood.(Machine translation.)]
XIAO DU YIN	消毒饮	《医便》卷四。	荆芥（去根）1钱，连翘3钱，牛蒡子（炒，研）3钱，防风（去芦）5分，甘草（生）5分，犀角2分（另磨入）。	麻疹热甚紫黑者；或痘未出时。[Measles fever was very purple black; Or when the pox does not appear.(Machine translation.)]	痘疮发渴。[Acne and thirst.(Machine translation.)]
XIAO GAN TUI YI ZHU GAN SAN	消疳退翳猪肝散	《仙拈集》卷三。	木鳖子1钱半，苍术1钱半，三棱1钱半，槟榔1钱半，远志1钱半，木贼1钱，蝉蜕1钱，黄连5分，大黄5分，莪术5分。	疳癖，并痘症壅眼。[Chancre, and pox disease in the eye.(Machine translation.)]	痘疮起胀。[Acne swelling.(Machine translation.)]
XIAO PING SAN	消平散	《种痘新书》卷三。功效:消积，法风，豁痰，宽胸，快气。	川芎5钱，香附5钱，苍术5钱，苏叶5钱，厚朴5钱，藿香4钱，砂仁3钱，白芷3钱，陈皮3钱，炙草2钱，木香2钱，半夏4钱，麦芽6钱，神曲5钱，山楂1两。	痘疮，停食积滞而腹痛，或积滞腹中有块而作痛。[Acne, stop eating, stagnation and abdominal pain, or stagnation and abdominal pain.(Machine translation.)]	霍乱，烦躁，卧不安。小儿痘疹，呕吐不止，饮食不入。[Cholera, irritability, restlessness. Infantile pox rash, vomiting more than, diet not into.(Machine translation.)]
XIAO HE ZHONG YIN	小和中饮	《景岳全书》卷五十一。	陈皮1钱5分，山楂2钱，茯苓1钱半，厚朴1钱5分，甘草5分，扁豆（炒）2钱。	胸膈胀满，或妇人胎气滞满；因食而成疟痞；病后浊气未净，或余火未清，胃口不开，饮食不进；呕逆；食饮寒凉，或误食性寒生冷等物，致伤胃气因而作呕，寒滞未散而兼胀兼痛；吐利因于过食，或瓜果生冷，以致食留不化，遂成痞膈霍乱；积聚，不堪攻击，只宜消导渐磨者；恶阻，饮食停滞作胀；小儿伤食呕吐，但有食滞而胃不寒者；小儿痞块，兼胃腔停积，食滞作胀；痘疹，饮食停滞，中满作痛者。[The chest diaphragmatic distension is full, or the woman's fetal gas stagnation is full; Because of food and become malaria ruffian; After the disease, the turbid Qi is not clear, or the remaining fire is not clear, th…	痘疹。[Acne.(Machine translation.)]
XUAN SHEN SHENG MA TANG	玄参升麻汤	《痘疹传心录》卷十九。	玄参1钱，升麻5分，防风7分，荆芥7分，牛蒡子7分（炒，研），甘草3分（生，去皮）。	痘夹斑、夹丹;表邪郁遏，疹毒不能发舒于外，咽喉作痛者。[Pox with spots and pills; Exterior evil depression, rash poison can not be released outside, sore throat.(Machine translation.)]	阳明病汗多或反无汗，如虫行皮中状者。痘疮遍身起发，惟四肢不起者；痘疮发热腹痛，大便自利者。[Yangming disease is characterized by excessive sweating or no sweating. Acne all over the body, but not from the limbs; Acne fever, abdominal pain, stool self-interest.(Machine translation.)]
YANG DOU TANG	养痘汤	《辨证录》卷十四。功效:补血，解毒。	当归2钱，川芎1钱，连翘5分，麦冬1钱，天花粉3分，木通3分，甘草2分。	痘疮已见点后，热气大盛，疮粒过多，痘难贯浆。[Acne has been seen after the point, the heat is abundant, too many sore particles, acne difficult to penetrate plasma.(Machine translation.)]	小儿急慢惊风，痰涎潮热，昏冒目瞪，内吊搐搦，反张腹疼，及疮痘，夜啼不安。[Children with acute and slow convulsions, phlegm and saliva, hot flashes, dizziness, staring, tetany, abdominal pain, acne and night crying.(Machine translation.)]
YI GONG SAN	异功散	《种痘新书》卷三。	白术1两，茯苓8钱，黄耆1两，当归（土炒）8钱，陈皮4钱，半夏4钱，木香4钱，丁香3钱，豆蔻6钱（去油），诃子（煨，去核）5钱，肉桂（去皮）5钱，人参1两。	痘疮虚寒泄泻，灰白不起，咬牙寒颤。[Acne cold diarrhea, gray can not afford to bite chills.(Machine translation.)]	小儿因痘疮，牙龈生疳蚀疮。[Children because of acne, gingival chancre erosion.(Machine translation.)]
ZHU LIAN SAN	茱连散	《痘疹世医心法》卷十一。	黄连半两，吴茱萸2钱。	痘疹吐者。初发热，暴吐不止，此火气上逆也。[People with acne and vomiting. At the beginning of fever, more than sudden vomiting, the fire is also against.(Machine translation.)]	痘后神白星翳。[After the pox, the white star appears.(Machine translation.)]
ZI CAO HUA DU TANG	紫草化毒汤	《痘疹金镜录》卷四。	紫草2两，陈皮1两，升麻5分，甘草5分。	痘已出未出，热壅不快。[Pox has not been out, the heat is not fast.(Machine translation.)]	痘疹吐者。初发热，暴吐不止，此火气上逆也。[People with acne and vomiting. At the beginning of fever, more than sudden vomiting, the fire is also against.(Machine translation.)]
GU JING CAO SAN	谷精草散	《片玉心书》卷五。	谷精草1两，蝉退（去翅足）3钱，蜜蒙花5钱，白蒺藜（炒，去刺）3钱。	小儿痘疹之后，目内有翳者。[After infantile pox and rash, there is pannus in the eyes.(Machine translation.)]	痘毒目翳。[Pox is poisonous to the eyes.(Machine translation.)]
LING GUI CAN GAN HUANG QI TANG	苓桂参甘黄耆汤	《四圣悬枢》卷三。	人参1钱，甘草1钱，茯苓3钱，桂枝1钱，黄耆3钱。	痘疮溃烂无痂者。[Acne ulceration without scab.(Machine translation.)]	痘疹痒塌黑陷者。[Acne, rash, itching, collapse and black depression.(Machine translation.)]
